# Supplementary material for: Helicobacter pylori initiates successful gastric colonization by utilizing L-lactate to promote complement resistance
Source: Nat Commun. 2023 Mar 27;14:1695. doi: 10.1038/s41467-023-37160-1 (PMC10042806; doi:10.1038/s41467-023-37160-1)
Supplement: Supplementary file 4 — Source Data [file 41467_2023_37160_MOESM4_ESM.xlsx]

## Sheet: Figure 1
Figure 1
Figure 1c
Region				CFUs/g
WT Antrum	767000	205000	375000	750000	196000	115000
WT Corpus	15000	85000	7120	26000	118000	11500
C3-/- Antrum	200000	300000	200000	500000	1000000	815000	3000000
C3-/- Corpus	100000	1140000	500000	1100000	4640000	1500000	1875000
Tukey's multiple comparisons test	Mean Diff.	95.00% CI of diff.	Below threshold?	Summary	Adjusted P Value
WT Antrum vs. WT Corpus	357563	-1154777 to 1869904	No	ns	0.9121
WT Antrum vs. C3-/- Antrum	-457952	-1915280 to 999376	No	ns	0.8188
WT Corpus vs. C3-/- Corpus	-1506944	-2964272 to -49616	Yes	*	0.041
C3-/- Antrum vs. C3-/- Corpus	-691429	-2091584 to 708727	No	ns	0.5297
Figure 1d
Mouse region			H. pylori Percent glands infected
WT Antrum	28	19	35	52	17	19
WT Corpus	2	5	14	9	2	9
C3-/- Antrum	10	25	28	12	27	31	25
C3-/- Corpus	18	15	42	9	30	33	28
Tukey's multiple comparisons test	Mean Diff.	95.00% CI of diff.	Below threshold?	Summary	Adjusted P Value
6J Antrum vs. 6J Corpus	21.5	5.425 to 37.58	Yes	**	0.0062
6J Antrum vs. C3-/- Antrum	5.762	-9.729 to 21.25	No	ns	0.7323
6J Corpus vs. C3-/- Corpus	-18.17	-33.66 to -2.676	Yes	*	0.0176
C3 Antrum vs. C3-/- Corpus	-2.429	-17.31 to 12.45	No	ns	0.9683
Figure 1e
Mouse region			H. pylori average bacteria per colonized gland
WT Antrum	5.8	5.1	5	5.7	5.5	5.6
WT Corpus	1	2.3	5	2.4	1	2.4
C3-/- Antrum	2	4	4.9	5.5	7.6	9.2
C3-/- Corpus	4	8.56	6.75	11.9	13.6	7.33
Tukey's multiple comparisons test	Mean Diff.	95.00% CI of diff.	Below threshold?	Summary	Adjusted P Value
6J Antrum vs. 6J Corpus	3.1	-0.1739 to 6.374	No	ns	0.0673
6J Antrum vs. C3-/- Antrum	-0.08333	-3.357 to 3.191	No	ns	0.9999
6J Corpus vs. C3-/- Corpus	-5.358	-8.792 to -1.924	Yes	**	0.0017
C3 Antrum vs. C3-/- Corpus	-2.175	-5.608 to 1.259	No	ns	0.3126
Figure 1f
Region			pH
Uninfected WT Anturm	3.85	4.18	3.9	4.7	4.31
Uninfected WT Corpus	2.16	2.49	2.58	2.81	2.65
Infected WT Antrum	4.3	4.45	3.5	4.9	4.76
Infected WT Corpus	2.4	3.3	3.31	3.6	2.98
Uninfected C3-/- Anturm	3.32	4.08	4.45	3.92	4.31
Uninfected C3-/- Corpus	2.23	2.5	2.9	3.23	2.4
Infected C3-/- Antrum	3.8	4.4	4.25	4.8	3.88
Infected C3-/- Corpus	2.79	3.05	3.42	3.38	3.47
Tukey's multiple comparisons test	Mean Diff.	95.00% CI of diff.	Below threshold?	Summary
Uninfected WT Anturm vs. Uninfected WT Corpus	1.65	0.8256 to 2.474	Yes	****
Uninfected WT Anturm vs. Infected WT Antrum	-0.194	-1.018 to 0.6304	No	ns
Uninfected WT Anturm vs. Uninfected C3-/- Anturm	0.172	-0.6524 to 0.9964	No	ns
Uninfected WT Anturm vs. Infected C3-/- Antrum	-0.038	-0.8624 to 0.7864	No	ns
Uninfected WT Corpus vs. Infected WT Corpus	-0.58	-1.404 to 0.2444	No	ns
Uninfected WT Corpus vs. Uninfected C3-/- Corpus	-0.114	-0.9384 to 0.7104	No	ns
Uninfected WT Corpus vs. Infected C3-/- Corpus	-0.684	-1.508 to 0.1404	No	ns
Infected WT Antrum vs. Infected WT Corpus	1.264	0.4396 to 2.088	Yes	***
Infected WT Antrum vs. Uninfected C3-/- Anturm	0.366	-0.4584 to 1.190	No	ns
Infected WT Antrum vs. Infected C3-/- Antrum	0.156	-0.6684 to 0.9804	No	ns
Infected WT Corpus vs. Uninfected C3-/- Corpus	0.466	-0.3584 to 1.290	No	ns
Infected WT Corpus vs. Infected C3-/- Corpus	-0.104	-0.9284 to 0.7204	No	ns
Uninfected C3-/- Anturm vs. Uninfected C3-/- Corpus	1.364	0.5396 to 2.188	Yes	***
Uninfected C3-/- Anturm vs. Infected C3-/- Corpus	0.794	-0.03038 to 1.618	No	ns
Uninfected C3-/- Corpus vs. Infected C3-/- Corpus	-0.57	-1.394 to 0.2544	No	ns
Infected C3-/- Antrum vs. Infected C3-/- Corpus	1.004	0.1796 to 1.828	Yes	**
Figure 1g
Region			L-lactate quantification (𝝻mol/g)
Uninfected WT Anturm	8.321	6.662	5.021	8.516	7.3	5.6
Infected WT Antrum	11.99	12.536	21.081	16.695	13.899	12.773
Uninfected WT Corpus	8.096	7.393	4.862	4.542	7.9	5.2
Infected WT Corpus	9.6	7.3	16.758	7.85	6.96	10.5
Unpaired t test	Uninfected WT Anturm vs.Infected WT Antrum				Unpaired t test	Uninfected WT Corpus vs. Infected WT Corpus
P value	0.0004				P value	0.0585
P value summary	***				P value summary	ns
Significantly different (P < 0.05)?	Yes				Significantly different (P < 0.05)?	No
One- or two-tailed P value?	Two-tailed				One- or two-tailed P value?	Two-tailed
t, df	t=5.150, df=10				t, df	t=2.135, df=10
Figure 1h
Region			L-lactate quantification (𝝻mol/g)
Uninfected C3-/- Anturm	4.921	6.662	5.021	8.116	6.6	4.6	3.45
Infected C3-/- Antrum	11.99	10.536	11.35	9.695	15.899	12.7	8.33
Uninfected C3-/-Corpus	6.096	7.9	4.862	3.9	5.9	5.2	6.33
Infected C3-/- Corpus	9.6	7.8	15.758	10.5	11.46	8.7	9.33
Unpaired t test	Uninfected C3-/- Anturm vs.Infected C3-/- Antrum				Unpaired t test	Uninfected C3-/- Corpus vs. Infected C3-/- Corpus
P value	0.0002				P value	0.0011
P value summary	***				P value summary	**
Significantly different (P < 0.05)?	Yes				Significantly different (P < 0.05)?	Yes
One- or two-tailed P value?	Two-tailed				One- or two-tailed P value?	Two-tailed
t, df	t=5.376, df=12				t, df	t=4.278, df=12

## Sheet: Figure 2
Figure 2
Figure 2a
NHS percentage		H. pylori Survival percent
H. pylori-lactate 0%	100	98	101
H. pylori-lactate 10%	40	45	32
H. pylori-lactate 30%	16	21	10
Tukey's multiple comparisons test	Mean Diff.	95.00% CI of diff.	Below threshold?	Summary	Adjusted P Value
WT-lactate 0% NHS vs. WT-lactate 10% NHS	59.83	52.65 to 67.02	Yes	****	<0.0001
WT-lactate 0% NHS vs. WT-lactate 30% NHS	87.83	80.65 to 95.02	Yes	****	<0.0001
WT-lactate 10% NHS vs. WT-lactate 30% NHS	28	20.82 to 35.18	Yes	****	<0.0001
Figure 2b
NHS percentage		H. pylori Survival percent
H. pylori-lactate 0%	21	27	19
H. pylori-lactate 10%	13.5	17	10
H. pylori-lactate 30%	4	1	0.8
Tukey's multiple comparisons test	Mean Diff.	95.00% CI of diff.	Below threshold?	Summary	Adjusted P Value
WT-lactate 0% vs. WT-lactate -0% serum	8.833	0.5500 to 17.12	Yes	*	0.039
WT-lactate 0% vs. WT-lactate-30% serum	20.4	12.12 to 28.68	Yes	***	0.0007
WT-lactate -0% serum vs. WT-lactate-30% serum	11.57	3.283 to 19.85	Yes	*	0.0123
Figure 2c
Treatment		H. pylori (-lactate) survival percent
NHS	35	40	30
EGTA	90	100	92
EGTA+Ca2+	30	49	37
EGTA+Mg2+	67	78	71
C1q deplted serum	79	84	94
C2 depleted serum	76	83	72
Factor B depleted serum	17	39	30
Tukey's multiple comparisons test	Mean Diff.	95.00% CI of diff.	Below threshold?	Summary	Adjusted P Value
NHS vs. EGTA	-59	-79.76 to -38.24	Yes	****	<0.0001
NHS vs. EGTA+Ca2+	-3.667	-24.42 to 17.09	No	ns	0.9956
NHS vs. EGTA+Mg2+	-37	-57.76 to -16.24	Yes	***	0.0004
NHS vs. C1q deplted serum	-50.67	-71.42 to -29.91	Yes	****	<0.0001
NHS vs. C2 depleted serum	-42	-62.76 to -21.24	Yes	***	0.0001
NHS vs. Factor B depleted serum	6.333	-14.42 to 27.09	No	ns	0.935
EGTA vs. EGTA+Ca2+	55.33	34.58 to 76.09	Yes	****	<0.0001
EGTA vs. EGTA+Mg2+	22	1.243 to 42.76	Yes	*	0.0347
EGTA vs. C1q deplted serum	8.333	-12.42 to 29.09	No	ns	0.8079
EGTA vs. C2 depleted serum	17	-3.757 to 37.76	No	ns	0.1445
EGTA vs. Factor B depleted serum	65.33	44.58 to 86.09	Yes	****	<0.0001
EGTA+Ca2+ vs. EGTA+Mg2+	-33.33	-54.09 to -12.58	Yes	**	0.0012
EGTA+Ca2+ vs. C1q deplted serum	-47	-67.76 to -26.24	Yes	****	<0.0001
EGTA+Ca2+ vs. C2 depleted serum	-38.33	-59.09 to -17.58	Yes	***	0.0003
EGTA+Ca2+ vs. Factor B depleted serum	10	-10.76 to 30.76	No	ns	0.6587
EGTA+Mg2+ vs. C1q deplted serum	-13.67	-34.42 to 7.090	No	ns	0.3312
EGTA+Mg2+ vs. C2 depleted serum	-5	-25.76 to 15.76	No	ns	0.9783
EGTA+Mg2+ vs. Factor B depleted serum	43.33	22.58 to 64.09	Yes	****	<0.0001
C1q deplted serum vs. C2 depleted serum	8.667	-12.09 to 29.42	No	ns	0.7803
C1q deplted serum vs. Factor B depleted serum	57	36.24 to 77.76	Yes	****	<0.0001
C2 depleted serum vs. Factor B depleted serum	48.33	27.58 to 69.09	Yes	****	<0.0001
C2 depleted serum vs. Factor B depleted serum	48.33	27.58 to 69.09	Yes	****	<0.0001
Figure 2d
Serum type		H. pylori survival percent
WT mouse serum	25	16	32
C3-/- mouse serum	98	77	88
Unpaired t test	WT mouse serum vs. C3-/- mouse serum
P value	0.0012
P value summary	**
Significantly different (P < 0.05)?	Yes
One- or two-tailed P value?	Two-tailed
t, df	t=8.300, df=4

## Sheet: Figure 3
Figure 3
Figure 3a
H. pylori strains with indicated L-lactate supplementation		H. pylori survival percent
PMSS1 WT - L-lactate	35	45	41
PMSS1 WT+ 5mM L-lactate	80	75	82
PMSS1 WT+ 20mM L-lactate	79	85	92
PMSS1 ΔlctP - L-lactate	10	15	12
PMSS1 ΔlctP + 5mM L-lactate	19	17	10
PMSS1 ΔlctP + 20mM L-lactate	12	24	21
Tukey's multiple comparisons test	Mean Diff.	95.00% CI of diff.	Below threshold?	Summary	Adjusted P Value
PMSS1 WT - L-lactate vs. PMSS1 WT+ 5mM L-lactate	-39	-52.62 to -25.38	Yes	****	<0.0001
PMSS1 WT - L-lactate vs. PMSS1 WT+ 20mM L-lactate	-45.33	-58.95 to -31.71	Yes	****	<0.0001
PMSS1 WT - L-lactate vs. PMSS1 ΔlctP - L-lactate	27.67	14.05 to 41.29	Yes	***	0.0002
PMSS1 WT+ 5mM L-lactate vs. PMSS1 WT+ 20mM L-lactate	-6.333	-19.95 to 7.288	No	ns	0.6354
PMSS1 WT+ 5mM L-lactate vs. PMSS1 ΔlctP + 5mM L-lactate	63.67	50.05 to 77.29	Yes	****	<0.0001
PMSS1 WT+ 20mM L-lactate vs. PMSS1 ΔlctP + 20mM L-lactate	66.33	52.71 to 79.95	Yes	****	<0.0001
PMSS1 ΔlctP - L-lactate vs. PMSS1 ΔlctP + 5mM L-lactate	-3	-16.62 to 10.62	No	ns	0.9726
PMSS1 ΔlctP - L-lactate vs. PMSS1 ΔlctP + 20mM L-lactate	-6.667	-20.29 to 6.954	No	ns	0.5882
PMSS1 ΔlctP + 5mM L-lactate vs. PMSS1 ΔlctP + 20mM L-lactate	-3.667	-17.29 to 9.954	No	ns	0.9381
Figure 3b
Final NHS percentage		H. pylori survival percent
0	100	102	98
0.1	80	88	70
0.3	67	78	73
Tukey's multiple comparisons test	Mean Diff.	95.00% CI of diff.	Below threshold?	Summary	Adjusted P Value
0% vs. 10%	20.67	5.111 to 36.22	Yes	*	0.0154
0% vs. 30%	27.33	11.78 to 42.89	Yes	**	0.004
10% vs. 30%	6.667	-8.889 to 22.22	No	ns	0.4381
Figure 3c
Mouse serum		H. pylori survival percent
WT mouse serum	25	16	32
C3-/- mouse serum	98	77	88
Unpaired t test
P value	0.0012
P value summary	**
Significantly different (P < 0.05)?	Yes
One- or two-tailed P value?	Two-tailed
t, df	t=8.300, df=4
Figure 3d
Treatment		H. pylori (-lactate) survival percent			H. pylori (+lactate) survival percent
NHS only	35	40	30	84	77	85
EGTA	90	100	92	88	101	92
EGTA+Ca2+	30	49	37	92	80	84
EGTA+Mg2+	67	78	71	90	84	87
C1q deplted serum	79	84	94	103	97	95
C2 depleted serum	76	83	72	101	99	97
Tukey's multiple comparisons test	Mean Diff.	95.00% CI of diff.	Below threshold?	Summary	Adjusted P Value
NHS only (- lac) vs. EGTA (- lac)	-59	-78.06 to -39.94	Yes	****	<0.0001
NHS only (- lac) vs. EGTA+Ca2+ (- lac)	-3.667	-22.73 to 15.39	No	ns	>0.9999
NHS only (- lac) vs. EGTA+Mg2+ (- lac)	-37	-56.06 to -17.94	Yes	****	<0.0001
NHS only (- lac) vs. C1q deplted serum (- lac)	-50.67	-69.73 to -31.61	Yes	****	<0.0001
NHS only (- lac) vs. C2 depleted serum (- lac)	-42	-61.06 to -22.94	Yes	****	<0.0001
NHS only (- lac) vs. Factor B depleted serum (- lac)	6.333	-12.73 to 25.39	No	ns	0.9919
NHS only (- lac) vs. NHS only (+ lac)	-47	-66.06 to -27.94	Yes	****	<0.0001
NHS only (- lac) vs. EGTA (+ lac)	-58.67	-77.73 to -39.61	Yes	****	<0.0001
NHS only (- lac) vs. EGTA+Ca2+ (+ lac)	-50.33	-69.39 to -31.27	Yes	****	<0.0001
NHS only (- lac) vs. EGTA+Mg2+ (+lac)	-52	-71.06 to -32.94	Yes	****	<0.0001
NHS only (- lac) vs. C1q deplted serum (+ lac)	-63.33	-82.39 to -44.27	Yes	****	<0.0001
NHS only (- lac) vs. C2 depleted serum (+ lac)	-64	-83.06 to -44.94	Yes	****	<0.0001
NHS only (- lac) vs. Factor B depleted serum (+ lac)	-61.33	-80.39 to -42.27	Yes	****	<0.0001
EGTA (- lac) vs. EGTA+Ca2+ (- lac)	55.33	36.27 to 74.39	Yes	****	<0.0001
EGTA (- lac) vs. EGTA+Mg2+ (- lac)	22	2.941 to 41.06	Yes	*	0.0131
EGTA (- lac) vs. C1q deplted serum (- lac)	8.333	-10.73 to 27.39	No	ns	0.9316
EGTA (- lac) vs. C2 depleted serum (- lac)	17	-2.059 to 36.06	No	ns	0.1173
EGTA (- lac) vs. Factor B depleted serum (- lac)	65.33	46.27 to 84.39	Yes	****	<0.0001
EGTA (- lac) vs. NHS only (+ lac)	12	-7.059 to 31.06	No	ns	0.5648
EGTA (- lac) vs. EGTA (+ lac)	0.3333	-18.73 to 19.39	No	ns	>0.9999
EGTA (- lac) vs. EGTA+Ca2+ (+ lac)	8.667	-10.39 to 27.73	No	ns	0.9116
EGTA (- lac) vs. EGTA+Mg2+ (+lac)	7	-12.06 to 26.06	No	ns	0.9812
EGTA (- lac) vs. C1q deplted serum (+ lac)	-4.333	-23.39 to 14.73	No	ns	0.9998
EGTA (- lac) vs. C2 depleted serum (+ lac)	-5	-24.06 to 14.06	No	ns	0.9991
EGTA (- lac) vs. Factor B depleted serum (+ lac)	-2.333	-21.39 to 16.73	No	ns	>0.9999
EGTA+Ca2+ (- lac) vs. EGTA+Mg2+ (- lac)	-33.33	-52.39 to -14.27	Yes	****	<0.0001
EGTA+Ca2+ (- lac) vs. C1q deplted serum (- lac)	-47	-66.06 to -27.94	Yes	****	<0.0001
EGTA+Ca2+ (- lac) vs. C2 depleted serum (- lac)	-38.33	-57.39 to -19.27	Yes	****	<0.0001
EGTA+Ca2+ (- lac) vs. Factor B depleted serum (- lac)	10	-9.059 to 29.06	No	ns	0.7993
EGTA+Ca2+ (- lac) vs. NHS only (+ lac)	-43.33	-62.39 to -24.27	Yes	****	<0.0001
EGTA+Ca2+ (- lac) vs. EGTA (+ lac)	-55	-74.06 to -35.94	Yes	****	<0.0001
EGTA+Ca2+ (- lac) vs. EGTA+Ca2+ (+ lac)	-46.67	-65.73 to -27.61	Yes	****	<0.0001
EGTA+Ca2+ (- lac) vs. EGTA+Mg2+ (+lac)	-48.33	-67.39 to -29.27	Yes	****	<0.0001
EGTA+Ca2+ (- lac) vs. C1q deplted serum (+ lac)	-59.67	-78.73 to -40.61	Yes	****	<0.0001
EGTA+Ca2+ (- lac) vs. C2 depleted serum (+ lac)	-60.33	-79.39 to -41.27	Yes	****	<0.0001
EGTA+Ca2+ (- lac) vs. Factor B depleted serum (+ lac)	-57.67	-76.73 to -38.61	Yes	****	<0.0001
EGTA+Mg2+ (- lac) vs. C1q deplted serum (- lac)	-13.67	-32.73 to 5.392	No	ns	0.3694
EGTA+Mg2+ (- lac) vs. C2 depleted serum (- lac)	-5	-24.06 to 14.06	No	ns	0.9991
EGTA+Mg2+ (- lac) vs. Factor B depleted serum (- lac)	43.33	24.27 to 62.39	Yes	****	<0.0001
EGTA+Mg2+ (- lac) vs. NHS only (+ lac)	-10	-29.06 to 9.059	No	ns	0.7993
EGTA+Mg2+ (- lac) vs. EGTA (+ lac)	-21.67	-40.73 to -2.608	Yes	*	0.0153
EGTA+Mg2+ (- lac) vs. EGTA+Ca2+ (+ lac)	-13.33	-32.39 to 5.726	No	ns	0.4058
EGTA+Mg2+ (- lac) vs. EGTA+Mg2+ (+lac)	-15	-34.06 to 4.059	No	ns	0.2435
EGTA+Mg2+ (- lac) vs. C1q deplted serum (+ lac)	-26.33	-45.39 to -7.274	Yes	**	0.0016
EGTA+Mg2+ (- lac) vs. C2 depleted serum (+ lac)	-27	-46.06 to -7.941	Yes	**	0.0011
EGTA+Mg2+ (- lac) vs. Factor B depleted serum (+ lac)	-24.33	-43.39 to -5.274	Yes	**	0.0042
C1q deplted serum (- lac) vs. C2 depleted serum (- lac)	8.667	-10.39 to 27.73	No	ns	0.9116
C1q deplted serum (- lac) vs. Factor B depleted serum (- lac)	57	37.94 to 76.06	Yes	****	<0.0001
C1q deplted serum (- lac) vs. NHS only (+ lac)	3.667	-15.39 to 22.73	No	ns	>0.9999
C1q deplted serum (- lac) vs. EGTA (+ lac)	-8	-27.06 to 11.06	No	ns	0.9483
C1q deplted serum (- lac) vs. EGTA+Ca2+ (+ lac)	0.3333	-18.73 to 19.39	No	ns	>0.9999
C1q deplted serum (- lac) vs. EGTA+Mg2+ (+lac)	-1.333	-20.39 to 17.73	No	ns	>0.9999
C1q deplted serum (- lac) vs. C1q deplted serum (+ lac)	-12.67	-31.73 to 6.392	No	ns	0.4832
C1q deplted serum (- lac) vs. C2 depleted serum (+ lac)	-13.33	-32.39 to 5.726	No	ns	0.4058
C1q deplted serum (- lac) vs. Factor B depleted serum (+ lac)	-10.67	-29.73 to 8.392	No	ns	0.7266
C2 depleted serum (- lac) vs. Factor B depleted serum (- lac)	48.33	29.27 to 67.39	Yes	****	<0.0001
C2 depleted serum (- lac) vs. NHS only (+ lac)	-5	-24.06 to 14.06	No	ns	0.9991
C2 depleted serum (- lac) vs. EGTA (+ lac)	-16.67	-35.73 to 2.392	No	ns	0.1335
C2 depleted serum (- lac) vs. EGTA+Ca2+ (+ lac)	-8.333	-27.39 to 10.73	No	ns	0.9316
C2 depleted serum (- lac) vs. EGTA+Mg2+ (+lac)	-10	-29.06 to 9.059	No	ns	0.7993
C2 depleted serum (- lac) vs. C1q deplted serum (+ lac)	-21.33	-40.39 to -2.274	Yes	*	0.0179
C2 depleted serum (- lac) vs. C2 depleted serum (+ lac)	-22	-41.06 to -2.941	Yes	*	0.0131
C2 depleted serum (- lac) vs. Factor B depleted serum (+ lac)	-19.33	-38.39 to -0.2742	Yes	*	0.0444
Factor B depleted serum (- lac) vs. NHS only (+ lac)	-53.33	-72.39 to -34.27	Yes	****	<0.0001
Factor B depleted serum (- lac) vs. EGTA (+ lac)	-65	-84.06 to -45.94	Yes	****	<0.0001
Factor B depleted serum (- lac) vs. EGTA+Ca2+ (+ lac)	-56.67	-75.73 to -37.61	Yes	****	<0.0001
Factor B depleted serum (- lac) vs. EGTA+Mg2+ (+lac)	-58.33	-77.39 to -39.27	Yes	****	<0.0001
Factor B depleted serum (- lac) vs. C1q deplted serum (+ lac)	-69.67	-88.73 to -50.61	Yes	****	<0.0001
Factor B depleted serum (- lac) vs. C2 depleted serum (+ lac)	-70.33	-89.39 to -51.27	Yes	****	<0.0001
Factor B depleted serum (- lac) vs. Factor B depleted serum (+ lac)	-67.67	-86.73 to -48.61	Yes	****	<0.0001
NHS only (+ lac) vs. EGTA (+ lac)	-11.67	-30.73 to 7.392	No	ns	0.6061
NHS only (+ lac) vs. EGTA+Ca2+ (+ lac)	-3.333	-22.39 to 15.73	No	ns	>0.9999
NHS only (+ lac) vs. EGTA+Mg2+ (+lac)	-5	-24.06 to 14.06	No	ns	0.9991
NHS only (+ lac) vs. C1q deplted serum (+ lac)	-16.33	-35.39 to 2.726	No	ns	0.1515
NHS only (+ lac) vs. C2 depleted serum (+ lac)	-17	-36.06 to 2.059	No	ns	0.1173
NHS only (+ lac) vs. Factor B depleted serum (+ lac)	-14.33	-33.39 to 4.726	No	ns	0.3023
EGTA (+ lac) vs. EGTA+Ca2+ (+ lac)	8.333	-10.73 to 27.39	No	ns	0.9316
EGTA (+ lac) vs. EGTA+Mg2+ (+lac)	6.667	-12.39 to 25.73	No	ns	0.9875
EGTA (+ lac) vs. C1q deplted serum (+ lac)	-4.667	-23.73 to 14.39	No	ns	0.9996
EGTA (+ lac) vs. C2 depleted serum (+ lac)	-5.333	-24.39 to 13.73	No	ns	0.9984
EGTA (+ lac) vs. Factor B depleted serum (+ lac)	-2.667	-21.73 to 16.39	No	ns	>0.9999
EGTA+Ca2+ (+ lac) vs. EGTA+Mg2+ (+lac)	-1.667	-20.73 to 17.39	No	ns	>0.9999
EGTA+Ca2+ (+ lac) vs. C1q deplted serum (+ lac)	-13	-32.06 to 6.059	No	ns	0.4438
EGTA+Ca2+ (+ lac) vs. C2 depleted serum (+ lac)	-13.67	-32.73 to 5.392	No	ns	0.3694
EGTA+Ca2+ (+ lac) vs. Factor B depleted serum (+ lac)	-11	-30.06 to 8.059	No	ns	0.6875
EGTA+Mg2+ (+lac) vs. C1q deplted serum (+ lac)	-11.33	-30.39 to 7.726	No	ns	0.6472
EGTA+Mg2+ (+lac) vs. C2 depleted serum (+ lac)	-12	-31.06 to 7.059	No	ns	0.5648
EGTA+Mg2+ (+lac) vs. Factor B depleted serum (+ lac)	-9.333	-28.39 to 9.726	No	ns	0.8617
C1q deplted serum (+ lac) vs. C2 depleted serum (+ lac)	-0.6667	-19.73 to 18.39	No	ns	>0.9999
C1q deplted serum (+ lac) vs. Factor B depleted serum (+ lac)	2	-17.06 to 21.06	No	ns	>0.9999
C2 depleted serum (+ lac) vs. Factor B depleted serum (+ lac)	2.667	-16.39 to 21.73	No	ns	>0.9999
Figure 3e
H. pylori with indicated L-lactate supplementation		H. pylori survival percent
PMSS1 WT - L-lactate	41	35	46
PMSS1 WT+ 5mM L-lactate	62	66	74
Unpaired t test
P value	0.0049
P value summary	**
Significantly different (P < 0.05)?	Yes
One- or two-tailed P value?	Two-tailed
t, df	t=5.615, df=4

## Sheet: Figure 4
Figure 4 L-lactate mediates destabilization of C4b binding to H. pylori
Figure 4b
Figure 4c
	Total C4b					Bound C4b			C4b-𝛽 chain
Figure 4d
					T3 - L-actate vs. T30 - L-actate		T3 - L-actate vs. T60 - L-actate		T3 - L-actate vs. T3 + L-actate		T3 - L-actate vs. T30 + L-actate		T3 - L-actate vs. T60 + L-actate
Total C4b		Band intensity			Unpaired t test		Unpaired t test		Unpaired t test		Unpaired t test		Unpaired t test
T3 - L-actate	1	1	1		P value	0.0004	P value	0.147	P value	0.0033	P value	<0.0001	P value	0.0056
T30 - L-actate	1.37	1.51	1.43		P value summary	***	P value summary	ns	P value summary	**	P value summary	****	P value summary	**
T60 - L-actate	1.01	1.05	1.13		Significantly different (P < 0.05)?	Yes	Significantly different (P < 0.05)?	No	Significantly different (P < 0.05)?	Yes	Significantly different (P < 0.05)?	Yes	Significantly different (P < 0.05)?	Yes
T3 + L-actate	0.7	0.73	0.83		One- or two-tailed P value?	Two-tailed	One- or two-tailed P value?	Two-tailed	One- or two-tailed P value?	Two-tailed	One- or two-tailed P value?	Two-tailed	One- or two-tailed P value?	Two-tailed
T30 + L-actate	0.77	0.75	0.8		t, df	t=10.77, df=4	t, df	t=1.795, df=4	t, df	t=6.277, df=4	t, df	t=15.60, df=4	t, df	t=5.429, df=4
T60 + L-actate	0.83	0.88	0.91
Bound C4b		Band intensity			Unpaired t test		Unpaired t test		Unpaired t test		Unpaired t test		Unpaired t test
T3 - L-actate	1	1	1		P value	<0.0001	P value	0.0001	P value	0.0572	P value	0.0907	P value	0.002
T30 - L-actate	10	11	10.5		P value summary	****	P value summary	***	P value summary	ns	P value summary	ns	P value summary	**
T60 - L-actate	7	6.6	8		Significantly different (P < 0.05)?	Yes	Significantly different (P < 0.05)?	Yes	Significantly different (P < 0.05)?	No	Significantly different (P < 0.05)?	No	Significantly different (P < 0.05)?	Yes
T3 + L-actate	1.4	1.8	1.2		One- or two-tailed P value?	Two-tailed	One- or two-tailed P value?	Two-tailed	One- or two-tailed P value?	Two-tailed	One- or two-tailed P value?	Two-tailed	One- or two-tailed P value?	Two-tailed
T30 + L-actate	1.1	1.2	1.5		t, df	t=32.91, df=4	t, df	t=14.89, df=4	t, df	t=2.646, df=4	t, df	t=2.219, df=4	t, df	t=7.206, df=4
T60 + L-actate	2.1	2.6	2.8

## Sheet: Figure 5
Figure 5
Figure 5a
				CFUs/g
WT H. pylori - WT Antrum	767000	205000	375000	750000	196000	115000	1785714	2142857
WT H. pylori - WT Corpus	15000	85000	7120	26000	118000	11500	43000	206666
ΔlctP H. pylori - WT Antrum	400	200	200	200	200	3000	200	400
ΔlctP H. pylori - WT Corpus	200	200	200	833.333	200	2000	200	200
WT H. pylori - C3-/- Antrum	200000	150000	9333333	500000	1000000	815000	3000000	6.61111e+06
WT H. pylori - C3-/- Corpus	833333	1140000	500000	1100000	464000	1500000	1875000	200000
ΔlctP H. pylori - C3-/- Antrum	11110	26660	52105	26660	550000	25000
ΔlctP H. pylori - C3-/- Corpus	6000	11715	22000	129165	105000	500000
Tukey's multiple comparisons test	Mean Diff.	95.00% CI of diff.	Below threshold?	Summary	Adjusted P Value
WT H. pylori - WT Antrum vs. WT H. pylori - WT Corpus	728036	200531 to 1255540	Yes	**	0.0041
WT H. pylori - WT Antrum vs. ΔlctP H. pylori- WT Antrum	791471	263967 to 1318976	Yes	**	0.0017
WT H. pylori - WT Antrum vs. ΔlctP H. pylori- WT Corpus	791567	264063 to 1319072	Yes	**	0.0017
WT H. pylori - WT Corpus vs. ΔlctP H. pylori- WT Antrum	63436	-464069 to 590940	No	ns	0.9875
WT H. pylori - WT Corpus vs. ΔlctP H. pylori- WT Corpus	63532	-463973 to 591036	No	ns	0.9875
ΔlctP H. pylori- WT Antrum vs. ΔlctP H. pylori- WT Corpus	95.83	-527409 to 527600	No	ns	>0.9999
WT H. pylori- C3-/- Antrum vs. WT H. pylori- C3-/- Corpus	1749639	-862274 to 4361551	No	ns	0.2766
WT H. pylori- C3-/- Antrum vs. ΔlctP H. pylori- C3-/- Antrum	2585925	-235263 to 5407113	No	ns	0.0807
WT H. pylori- C3-/- Antrum vs. ΔlctP H. pylori- C3-/- Corpus	2572201	-248987 to 5393388	No	ns	0.0829
WT H. pylori- C3-/- Corpus vs. ΔlctP H. pylori- C3-/- Antrum	836286	-1984902 to 3657474	No	ns	0.8455
WT H. pylori- C3-/- Corpus vs. ΔlctP H. pylori- C3-/- Corpus	822562	-1998626 to 3643750	No	ns	0.8517
ΔlctP H. pylori- C3-/- Antrum vs. ΔlctP H. pylori- C3-/- Corpus	-13724	-3029701 to 3002253	No	ns	>0.9999
Figure 5b
		CFUs/g
WT H. pylori - WT Antrum	298000	30500	65400	77500
WT H. pylori - WT Corpus	278000	142000	88500	130500
WT H. pylori - C3-/- Antrum	450000	215000	1095000
WT H. pylori - C3-/- Corpus	210500	128500	1885000
ΔlctP H. pylori - WT Antrum	200	500	200	250
ΔlctP H. pylori - WT Corpus	250	200	2000	200
ΔlctP H. pylori - C3-/- Antrum	329000	310000	245000	30000
ΔlctP H. pylori - C3-/- Corpus	468000	569000	789000	109000
Tukey's multiple comparisons test	Mean Diff.	95.00% CI of diff.	Below threshold?	Summary	Adjusted P Value
WT H. pylori - WT Antrum vs. WT H. pylori - WT Corpus	-41900	-1111632 to 1027832	No	ns	0.9993
WT H. pylori - WT Antrum vs. WT H. pylori - C3-/- Antrum	-468817	-1624259 to 686626	No	ns	0.6168
WT H. pylori - WT Antrum vs. WT H. pylori- C3-/- Corpus	-623483	-1778926 to 531959	No	ns	0.3959
WT H. pylori - WT Corpus vs. WT H. pylori - C3-/- Antrum	-426917	-1582359 to 728526	No	ns	0.6803
WT H. pylori - WT Corpus vs. WT H. pylori- C3-/- Corpus	-581583	-1737026 to 573859	No	ns	0.4515
WT H. pylori - C3-/- Antrum vs. WT H. pylori- C3-/- Corpus	-154667	-1389887 to 1080554	No	ns	0.9798
ΔlctP H. pylori- WT Antrum vs. ΔlctP H. pylori - WT Corpus	-375	-330950 to 330200	No	ns	>0.9999
ΔlctP H. pylori- WT Antrum vs. ΔlctP H. pylori - C3-/- Antrum	-228213	-558788 to 102363	No	ns	0.2242
ΔlctP H. pylori- WT Antrum vs. ΔlctP H. pylori- C3-/- Corpus	-483463	-814038 to -152887	Yes	**	0.0046
ΔlctP H. pylori - WT Corpus vs. ΔlctP H. pylori - C3-/- Antrum	-227838	-558413 to 102738	No	ns	0.2253
ΔlctP H. pylori - WT Corpus vs. ΔlctP H. pylori- C3-/- Corpus	-483088	-813663 to -152512	Yes	**	0.0046
ΔlctP H. pylori - C3-/- Antrum vs. ΔlctP H. pylori- C3-/- Corpus	-255250	-585825 to 75325	No	ns	0.1544

## Sheet: Supplemental Figure 1
Treatment		H. pylori (-lactate) survival percent			H. pylori (+lactate) survival percent
NHS only	10	8	6	81	83	76
EGTA	83	90	89	95	87	76
EGTA+Mg2+	50	47	54	65	77	62
C1q deplted serum	69	79	63	80	81	71
C2 depleted serum	53	67	55	75	73	75
Tukey's multiple comparisons test	Mean Diff.	95.00% CI of diff.	Below threshold?	Summary	Adjusted P Value
NHS only (-lac) vs. EGTA (-lac)	-79.33	-96.16 to -62.51	Yes	****	<0.0001
NHS only (-lac) vs. C1q deplted serum (-lac)	-62.33	-79.16 to -45.51	Yes	****	<0.0001
NHS only (-lac) vs. EGTA+Mg2+ (-lac)	-44.5	-60.24 to -28.76	Yes	****	<0.0001
NHS only (-lac) vs. C2 depleted serum (-lac)	-50.33	-67.16 to -33.51	Yes	****	<0.0001
NHS only (-lac) vs. NHS only (+lac)	-72	-88.83 to -55.17	Yes	****	<0.0001
NHS only (-lac) vs. EGTA (+lac)	-78	-94.83 to -61.17	Yes	****	<0.0001
NHS only (-lac) vs. C1q deplted serum (+lac)	-69.33	-86.16 to -52.51	Yes	****	<0.0001
NHS only (-lac) vs. EGTA+Mg2+ (+lac)	-60	-75.74 to -44.26	Yes	****	<0.0001
NHS only (-lac) vs. C2 depleted serum (+lac)	-66.33	-83.16 to -49.51	Yes	****	<0.0001
EGTA (-lac) vs. C1q deplted serum (-lac)	17	0.1747 to 33.83	Yes	*	0.0463
EGTA (-lac) vs. EGTA+Mg2+ (-lac)	34.83	19.09 to 50.57	Yes	****	<0.0001
EGTA (-lac) vs. C2 depleted serum (-lac)	29	12.17 to 45.83	Yes	***	0.0002
EGTA (-lac) vs. NHS only (+lac)	7.333	-9.492 to 24.16	No	ns	0.8669
EGTA (-lac) vs. EGTA (+lac)	1.333	-15.49 to 18.16	No	ns	>0.9999
EGTA (-lac) vs. C1q deplted serum (+lac)	10	-6.825 to 26.83	No	ns	0.556
EGTA (-lac) vs. EGTA+Mg2+ (+lac)	19.33	3.595 to 35.07	Yes	**	0.0086
EGTA (-lac) vs. C2 depleted serum (+lac)	13	-3.825 to 29.83	No	ns	0.2297
C1q deplted serum (-lac) vs. EGTA+Mg2+ (-lac)	17.83	2.095 to 33.57	Yes	*	0.0182
C1q deplted serum (-lac) vs. C2 depleted serum (-lac)	12	-4.825 to 28.83	No	ns	0.3205
C1q deplted serum (-lac) vs. NHS only (+lac)	-9.667	-26.49 to 7.159	No	ns	0.599
C1q deplted serum (-lac) vs. EGTA (+lac)	-15.67	-32.49 to 1.159	No	ns	0.082
C1q deplted serum (-lac) vs. C1q deplted serum (+lac)	-7	-23.83 to 9.825	No	ns	0.8943
C1q deplted serum (-lac) vs. EGTA+Mg2+ (+lac)	2.333	-13.41 to 18.07	No	ns	>0.9999
C1q deplted serum (-lac) vs. C2 depleted serum (+lac)	-4	-20.83 to 12.83	No	ns	0.9971
EGTA+Mg2+ (-lac) vs. C2 depleted serum (-lac)	-5.833	-21.57 to 9.905	No	ns	0.9435
EGTA+Mg2+ (-lac) vs. NHS only (+lac)	-27.5	-43.24 to -11.76	Yes	***	0.0001
EGTA+Mg2+ (-lac) vs. EGTA (+lac)	-33.5	-49.24 to -17.76	Yes	****	<0.0001
EGTA+Mg2+ (-lac) vs. C1q deplted serum (+lac)	-24.83	-40.57 to -9.095	Yes	***	0.0005
EGTA+Mg2+ (-lac) vs. EGTA+Mg2+ (+lac)	-15.5	-30.07 to -0.9288	Yes	*	0.031
EGTA+Mg2+ (-lac) vs. C2 depleted serum (+lac)	-21.83	-37.57 to -6.095	Yes	**	0.0024
C2 depleted serum (-lac) vs. NHS only (+lac)	-21.67	-38.49 to -4.841	Yes	**	0.0053
C2 depleted serum (-lac) vs. EGTA (+lac)	-27.67	-44.49 to -10.84	Yes	***	0.0003
C2 depleted serum (-lac) vs. C1q deplted serum (+lac)	-19	-35.83 to -2.175	Yes	*	0.0188
C2 depleted serum (-lac) vs. EGTA+Mg2+ (+lac)	-9.667	-25.41 to 6.072	No	ns	0.5132
C2 depleted serum (-lac) vs. C2 depleted serum (+lac)	-16	-32.83 to 0.8253	No	ns	0.0713
NHS only (+lac) vs. EGTA (+lac)	-6	-22.83 to 10.83	No	ns	0.9548
NHS only (+lac) vs. C1q deplted serum (+lac)	2.667	-14.16 to 19.49	No	ns	0.9999
NHS only (+lac) vs. EGTA+Mg2+ (+lac)	12	-3.739 to 27.74	No	ns	0.2438
NHS only (+lac) vs. C2 depleted serum (+lac)	5.667	-11.16 to 22.49	No	ns	0.968
EGTA (+lac) vs. C1q deplted serum (+lac)	8.667	-8.159 to 25.49	No	ns	0.7254
EGTA (+lac) vs. EGTA+Mg2+ (+lac)	18	2.261 to 33.74	Yes	*	0.0168
EGTA (+lac) vs. C2 depleted serum (+lac)	11.67	-5.159 to 28.49	No	ns	0.3553
C1q deplted serum (+lac) vs. EGTA+Mg2+ (+lac)	9.333	-6.405 to 25.07	No	ns	0.5588
C1q deplted serum (+lac) vs. C2 depleted serum (+lac)	3	-13.83 to 19.83	No	ns	0.9997
EGTA+Mg2+ (+lac) vs. C2 depleted serum (+lac)	-6.333	-22.07 to 9.405	No	ns	0.9111

## Sheet: Supplemental Figure 2 
	H. pylori PMSS1 WT (-L-lactate)		H. pylori PMSS1 WT (+L-lactate)		H. pylori PMSS1 ΔlctP (-L-lactate)		H. pylori PMSS1 ΔlctP (+L-lactate)
Time	Mean of OD600	SD	Mean of OD600	SD	Mean of OD600	SD	Mean of OD600	SD
0 h	0.0576667	0.00896289	0.047	0.00984886	0.016	0.006245	0.0293333	0.0144338
0 h 10 min	0.015	0.0105357	0.0116667	0.012897	0.0076667	0.00550757	0.00333333	0.0212211
0 h 20 min	0.011	0.0165227	0.0116667	0.00950438	0.015	0.00655744	0.0013333	0.00723418
0 h 30 min	0.0193333	0.00702377	0.0193333	0.00568624	0.0243333	0.00757188	0.013	0.00818535
0 h 40 min	0.0303333	0.00929157	0.025	0.00793725	0.0376667	0.00950438	0.0243333	0.00378594
0 h 50 min	0.0316667	0.00723418	0.0276667	0.0051316	0.0363333	0.0150111	0.0276667	0.00152753
1 h	0.0433333	0.00493288	0.0353333	0.00665833	0.0273333	0.0185831	0.0253333	0.0110151
1 h 10 min	0.0553333	0.00404145	0.0456667	0.00550757	0.0386667	0.016563	0.03	0.007
1 h 20 min	0.0636667	0.00404145	0.055	0.00953939	0.0446667	0.0143643	0.0423333	0.00971253
1 h 30 min	0.0743333	0.00723418	0.0666667	0.00776745	0.0523333	0.021362	0.0286667	0.0051316
1 h 40 min	0.0756667	0.00602771	0.0646667	0.0057735	0.0426667	0.0133167	0.045	0.00953939
1 h 50 min	0.0836667	0.0109697	0.0683333	0.00929157	0.041	0.0165227	0.0493333	0.0161967
2 h	0.0876667	0.00750555	0.0746667	0.00907377	0.048	0.0121244	0.0503333	0.0117189
2 h 10 min	0.0876667	0.0141539	0.0743333	0.0162583	0.0456667	0.0181751	0.046	0.00953939
2 h 20 min	0.087	0.0137477	0.079	0.0182483	0.047	0.00984886	0.0513333	0.00814453
2 h 30 min	0.0896667	0.0140119	0.0793333	0.0070946	0.0486667	0.00757188	0.0456667	0.0100167
2 h 40 min	0.0956667	0.0120968	0.0843333	0.00665833	0.0533333	0.00832666	0.0536667	0.0083865
2 h 50 min	0.0976667	0.0195534	0.088	0.0043589	0.0546667	0.00602771	0.0573333	0.0085049
3 h	0.099	0.0164621	0.0813333	0.00568624	0.058	0.005	0.0536667	0.00750555
3 h 10 min	0.102667	0.0188768	0.0916667	0.0070946	0.0546667	0.00305505	0.0603333	0.0111505
3 h 20 min	0.105	0.023516	0.087	0.006245	0.0583333	0.0070946	0.0553333	0.00802081
3 h 30 min	0.101	0.0301164	0.0896667	0.0051316	0.0593333	0.00503322	0.054	0.0069282
3 h 40 min	0.106333	0.0215484	0.097	0.00818535	0.0643333	0.00568624	0.0626667	0.00750555
3 h 50 min	0.106	0.0265142	0.0963333	0.00472582	0.0633333	0.00378594	0.0603333	0.00305505
4 h	0.107333	0.0273191	0.0986667	0.00960902	0.0623333	0.0106927	0.0623333	0.0100167
4 h 10 min	0.118667	0.0283784	0.102	0.0135277	0.0676667	0.0110151	0.07	0.009
4 h 20 min	0.119667	0.0245017	0.108667	0.0143643	0.075	0.00173205	0.075	0.00888819
4 h 30 min	0.119333	0.0276827	0.106667	0.0150111	0.071	0.0104403	0.0706667	0.0110604
4 h 40 min	0.126667	0.0236291	0.109333	0.0127017	0.0703333	0.0160104	0.0726667	0.0130128
4 h 50 min	0.131667	0.0243789	0.123	0.0122882	0.074	0.0122882	0.0756667	0.0160104
5 h	0.131	0.0306431	0.13	0.0199249	0.073	0.007	0.0813333	0.00723418
5 h 11 min	0.134333	0.0321921	0.134333	0.0161967	0.0756667	0.0085049	0.0883333	0.0150444
5 h 21 min	0.139333	0.0323934	0.135333	0.0173877	0.0813333	0.0144684	0.0906667	0.0164418
5 h 31 min	0.146333	0.0306649	0.138333	0.0228983	0.076	0.0117898	0.0836667	0.0112398
5 h 41 min	0.149333	0.0262742	0.139667	0.0159478	0.0753333	0.0100664	0.0876667	0.0155027
5 h 51 min	0.146333	0.0315648	0.143667	0.0219393	0.0776667	0.0135769	0.0823333	0.0200083
6 h 1 min	0.154667	0.0276466	0.145333	0.021362	0.0873333	0.0170098	0.093	0.0242693
6 h 11 min	0.154	0.0245561	0.150333	0.020502	0.088	0.0147309	0.098	0.0212838
6 h 21 min	0.156333	0.0233524	0.152333	0.0265016	0.0916667	0.0170392	0.1	0.0160935
6 h 31 min	0.158333	0.0295691	0.157	0.0216564	0.092	0.0144222	0.099	0.0155242
6 h 41 min	0.154667	0.028746	0.158	0.0264575	0.105667	0.0195534	0.103333	0.0198578
6 h 51 min	0.156333	0.031533	0.161	0.0255343	0.101	0.0180278	0.105	0.0157162
7 h 1 min	0.161	0.0306105	0.163333	0.0301054	0.109	0.0207846	0.113667	0.0231157
7 h 11 min	0.174333	0.031533	0.173667	0.0297713	0.117667	0.0192959	0.116667	0.0201329
7 h 21 min	0.171	0.032078	0.179667	0.0357957	0.119667	0.016563	0.118667	0.0190088
7 h 31 min	0.173667	0.0300056	0.185333	0.0323162	0.112667	0.0205507	0.116333	0.0126623
7 h 41 min	0.173333	0.0395264	0.184333	0.0291605	0.129667	0.0332616	0.121	0.021
7 h 51 min	0.182	0.0400375	0.199333	0.0369098	0.124333	0.0306649	0.126667	0.0215484
8 h 1 min	0.179667	0.048645	0.201	0.0338674	0.124667	0.0264071	0.139	0.0259422
8 h 11 min	0.188333	0.0511892	0.203667	0.0345881	0.128	0.0257099	0.143	0.0291376
8 h 21 min	0.195	0.049	0.213667	0.0400541	0.140667	0.0359073	0.140333	0.0313422
8 h 31 min	0.195	0.0479479	0.214333	0.0352326	0.137333	0.0309246	0.144667	0.0325628
8 h 41 min	0.196667	0.0562257	0.217333	0.0366652	0.146667	0.0388501	0.140333	0.0241937
8 h 51 min	0.204	0.054148	0.228333	0.0309892	0.152333	0.0380044	0.145667	0.0273922
9 h 1 min	0.202333	0.0532009	0.229667	0.0385919	0.147	0.0373229	0.152	0.0346987
9 h 11 min	0.197	0.0486621	0.226667	0.0414769	0.149667	0.040501	0.144667	0.0295691
9 h 21 min	0.205	0.0580431	0.234333	0.0401539	0.139	0.0365924	0.147667	0.0232881
9 h 31 min	0.210667	0.0530031	0.243	0.0377492	0.143333	0.0291433	0.154333	0.0316439
9 h 41 min	0.211667	0.0542801	0.248667	0.0396779	0.146333	0.0353035	0.160667	0.0320364
9 h 51 min	0.216	0.0659394	0.25	0.0455741	0.149	0.0381576	0.155	0.026
10 h 1 min	0.223667	0.0604345	0.260333	0.0414045	0.157333	0.0348186	0.161667	0.0292632
10 h 11 min	0.222667	0.0587055	0.261667	0.0496622	0.154667	0.0309892	0.159667	0.0345302
10 h 21 min	0.230667	0.0630026	0.257333	0.0515493	0.150667	0.0343123	0.167667	0.033946
10 h 31 min	0.236333	0.0559851	0.274	0.0474658	0.156	0.0285832	0.168333	0.0266521
10 h 41 min	0.244	0.0480416	0.268333	0.0501631	0.152667	0.0196299	0.163667	0.0265769
10 h 51 min	0.256	0.0511566	0.277333	0.0596853	0.155333	0.0223681	0.179667	0.0289194
11 h 1 min	0.266	0.043589	0.295333	0.0546016	0.171667	0.0247857	0.185	0.0384318
11 h 11 min	0.266667	0.0439242	0.298667	0.0515978	0.165333	0.0259679	0.19	0.03747
11 h 21 min	0.254333	0.0459384	0.289667	0.0536687	0.167	0.0295466	0.184	0.0379868
11 h 31 min	0.265667	0.0493187	0.299667	0.0496622	0.172333	0.0245425	0.189	0.0330454
11 h 41 min	0.267	0.0485386	0.298333	0.0518298	0.178333	0.0341223	0.182	0.0343948
11 h 51 min	0.274	0.043715	0.31	0.0592706	0.169	0.0295127	0.19	0.028931
12 h 1 min	0.278667	0.041138	0.315333	0.0466083	0.172333	0.0292973	0.185	0.032909
12 h 11 min	0.294	0.0440341	0.32	0.0507642	0.176667	0.0290058	0.192667	0.033946
12 h 21 min	0.290333	0.042194	0.324667	0.0541233	0.178333	0.0325935	0.189333	0.0234379
12 h 31 min	0.293	0.0350286	0.330667	0.0544181	0.179333	0.0300056	0.193	0.0276224
12 h 41 min	0.295667	0.0408697	0.335667	0.0580201	0.187667	0.0265769	0.196	0.0365103
12 h 51 min	0.300333	0.0416213	0.342667	0.0548574	0.189	0.0348282	0.215333	0.0162891
13 h 1 min	0.301	0.0371618	0.349	0.0536936	0.19	0.0329697	0.219333	0.0267644
13 h 11 min	0.307667	0.0457202	0.344	0.0637887	0.185667	0.00950438	0.219	0.0438634
13 h 21 min	0.304	0.0432782	0.341667	0.0517912	0.183333	0.00971253	0.212667	0.0375411
13 h 31 min	0.313333	0.0480139	0.339	0.0465081	0.189667	0.00814453	0.208	0.0340441
13 h 41 min	0.32	0.0589661	0.352	0.0563205	0.189667	0.00757188	0.228333	0.0212211
13 h 51 min	0.319333	0.0491664	0.364667	0.0477214	0.226333	0.0346458	0.237667	0.0107858
14 h 1 min	0.321333	0.0474798	0.364667	0.0457092	0.210333	0.0316596	0.239333	0.00503322
14 h 11 min	0.330333	0.0485627	0.391333	0.0465009	0.229333	0.0355715	0.238333	0.0360879
14 h 21 min	0.320667	0.0494098	0.377667	0.0413078	0.204333	0.043062	0.243	0.0297153
14 h 31 min	0.322333	0.0530031	0.374667	0.0490748	0.202667	0.00929157	0.236333	0.0453909
14 h 41 min	0.334667	0.0575529	0.392333	0.0494098	0.221333	0.0327465	0.239	0.0530189
14 h 51 min	0.331333	0.0528425	0.383	0.042	0.220667	0.029023	0.252	0.0502693
15 h 2 min	0.329667	0.0523864	0.395	0.0465081	0.241333	0.0281484	0.254333	0.0490951
15 h 12 min	0.329	0.0515655	0.395333	0.0385011	0.237	0.0355106	0.263	0.0462926
15 h 22 min	0.343	0.0524214	0.386667	0.032532	0.225	0.0225167	0.259667	0.0455668
15 h 32 min	0.343	0.0512152	0.384667	0.0397157	0.226	0.0132288	0.243333	0.0440152
15 h 42 min	0.356333	0.0518684	0.4	0.0363456	0.230333	0.0223681	0.267333	0.0116762
15 h 52 min	0.345667	0.0523673	0.393333	0.0340783	0.244	0.0193132	0.277333	0.0195021
16 h 2 min	0.345333	0.0443772	0.391667	0.032716	0.239667	0.0214554	0.288	0.031241
16 h 12 min	0.346667	0.0539475	0.401667	0.0259679	0.269	0.0195192	0.282667	0.0380044
16 h 22 min	0.358333	0.0537246	0.387333	0.0400666	0.265333	0.0140475	0.282333	0.0273922
16 h 32 min	0.357	0.0535631	0.395333	0.0392088	0.271	0.0204206	0.299667	0.0335609
16 h 42 min	0.346333	0.0404145	0.400667	0.0267644	0.266667	0.0264071	0.298333	0.0419563
16 h 52 min	0.364667	0.0577697	0.387	0.0327872	0.279667	0.0102632	0.283	0.0504678
17 h 2 min	0.36	0.0485386	0.402333	0.0271539	0.275	0.0288271	0.306667	0.0410163
17 h 12 min	0.355667	0.046694	0.408667	0.0296873	0.265667	0.0212211	0.298667	0.0501232
17 h 22 min	0.358667	0.0380307	0.405667	0.0280416	0.269667	0.0291433	0.309667	0.0376342
17 h 32 min	0.354667	0.0435584	0.404667	0.0281484	0.285667	0.0234592	0.29	0.0301164
17 h 42 min	0.367667	0.053678	0.406667	0.0340196	0.299333	0.0220076	0.295333	0.023029
17 h 52 min	0.361667	0.04769	0.412333	0.0254231	0.293333	0.0290918	0.289667	0.0225463
18 h 2 min	0.370333	0.0357258	0.413333	0.0200333	0.282	0.028688	0.306333	0.0301054
18 h 12 min	0.360667	0.0439242	0.417333	0.0237136	0.308	0.0183303	0.288333	0.0360185
18 h 22 min	0.359667	0.047078	0.414667	0.020232	0.307333	0.0238607	0.286667	0.0270062
18 h 32 min	0.378333	0.0357957	0.418	0.0175214	0.302667	0.0280238	0.306	0.0389743
18 h 42 min	0.375333	0.0397157	0.406333	0.0211975	0.275667	0.0225019	0.314	0.0537308
18 h 52 min	0.370667	0.037899	0.418667	0.0210792	0.279667	0.0259294	0.316333	0.0495715
19 h 2 min	0.387333	0.0444672	0.412667	0.0270062	0.289	0.0144222	0.322667	0.0504612
19 h 12 min	0.377667	0.0390043	0.421333	0.0209841	0.299667	0.0123423	0.320333	0.0461447
19 h 22 min	0.374667	0.0405257	0.421333	0.0205993	0.344	0.0277309	0.308333	0.0473533
19 h 32 min	0.380333	0.0314696	0.410333	0.0217332	0.331667	0.0255799	0.311	0.05866
19 h 42 min	0.383	0.0461194	0.421667	0.0277909	0.335	0.0363868	0.307	0.0336006
19 h 52 min	0.377333	0.0419325	0.422333	0.0195534	0.347667	0.0104083	0.313333	0.0196554

## Sheet: Supplemental Figure 4 
	Total C4b						Bound C4b						C4 𝛽-chain

## Sheet: Supplemental Figure 5
										H. pylori WT-Antrum vs. H. pylopri ΔlctP-Antrum		H. pylori WT-Corpus vs. H. pylopri ΔlctP-Corpus
H. pylori strain	Gastric region	CFUs								Mann Whitney test		Mann Whitney test
H. pylori WT	Antrum	10000	2000000	450000	200000	588000	2530000	1470000		P value	0.0041	P value	0.0006
	Corpus	50000	25000	143000	100000	1625000	62500	330000		Exact or approximate P value?	Exact	Exact or approximate P value?	Exact
H. pylori ΔlctP	Antrum	15380	6700	15000	16600	1428	1000	1428		P value summary	**	P value summary	***
	Corpus	1000	6250	1660	990	714	1100	1428		Significantly different (P < 0.05)?	Yes	Significantly different (P < 0.05)?	Yes
										One- or two-tailed P value?	Two-tailed	One- or two-tailed P value?	Two-tailed
										Sum of ranks in column A,C	74 , 31	Sum of ranks in column B,D	77 , 28
										Mann-Whitney U	3	Mann-Whitney U	0
